# Supplementary material for: Synthetic Dual Cysteine-ADP Ribosylated Peptides from the Androgen Receptor are Recognized by the DTX3L/PARP9 Complex
Source: ACS Chem Biol. 2023 Nov 8;18(11):2377–84. doi: 10.1021/acschembio.3c00305 (PMC10660311; doi:10.1021/acschembio.3c00305)
Supplement: Supplementary file 2 — cb3c00305_si_002.xlsx [file cb3c00305_si_002.xlsx]

## Sheet: Sheet1
Figure 2a
Protein (nM)		Peptide 1 + DTX3L/PARP9			Peptide 1 + DTX3LDN/PARP9			Peptide 1 + PARP9			Peptide 2 + DTX3L/PARP9			Peptide 3 + DTX3L/PARP9			Peptide 4 + DTX3L/PARP9			Peptide 1 + DTX3L			Peptide 1 + DTX3LDN
2500	192.6	203.8	187	135.3	132.1	121.2	80.9	83.7	74.4	18.7	20.8	29.4	26.9	23.9	21.5	15.2	18.8	15	13.8	8.7	6.6	-1.6	-0.6	0.7
1250	208.6	203	194.7	128	120.5	109.9	64.2	55.1	48.3	18.5	20.5	12.3	17.8	16.2	12.4	1.1	6.5	-0.2	10.2	6.9	4.9	0.8	-1.5	5.8
625	176.4	185.6	183	86.5	90.8	88.1	27.8	34.8	25.3	6.2	8.5	8.3	10.5	12.1	9.6	-2.1	-5.3	-1.4	8	7.9	5.8	10	2.4	0.2
312.5	174.2	157.5	167.2	58.1	63.4	52.6	18.7	10.9	11.7	7.2	10.4	4.6	3.1	6.3	3.4	1.7	-8.2	-1.6	14	4.9	13.1	7.3	3.2	4.3
156.3	121.8	139.1	148.6	32.7	38.2	35.6	14	11.6	11	7.8	13.6	16.8	7	4.3	2.5	4.7	-2.6	-0.4	4.9	12.7	3.2	4	1.6	8.2
78.1	106.5	115.2	86.1	20.2	25.9	24.5	6	2.7	15.4	7.7	8.1	3.3	3.7	3.4	0.2	0.5	-6.4	5.8	8.3	3.4	3.6	4	8	5.9
39.1	70.7	57	54.9	13.7	13.1	17.1	4.4	-0.3	6.7	2.1	8.2	7.9	2	8.5	3.4	1.8	5.9	1.7	6	2.8	2.3	4.7	4.5	9.9
Figure 2b
DTX3L/PARP9 (nM)		Peptide 1 + DTX3L/PARP9			Peptide 1 + ADPr + DTX3L/PARP9			Peptide 5 + DTX3L/PARP9			Peptide 6 + DTX3L/PARP9
2000	171.767	165.067	166.567	90.9	89.2	86.3	32.7667	30.6667	29.1667	43.9333	39.0333	32.7333
1000	157.467	156.667	160.567	60.7	61.7	54.2	19.5667	23.6667	12.4667	25.7333	21.9333	8.63333
500	129.167	142.067	149.467	28.6	25.6	26.2	1.46667	13.4667	2.46667	8.53333	12.5333	6.43333
250	111.167	117.567	123.667	9.9	17.3	14.5	-6.03333	3.46667	12.3667	4.33333	-5.86667	-5.26667
125	98.9667	100.367	93.9667	23.5	16	11.2	13.6667	9.06667	21.4667	19.8333	23.9333	22.7333
62.5	69.3667	73.8667	63.4667	14.5	10.6	13.2	12.1667	9.06667	7.26667	-0.366667	-0.666667	7.43333
31.25	41.8667	38.4667	37.8667	11.3	18	8.1	5.36667	12.8667	10.8667	11.5333	13.7333	1.63333
